# Supplementary material for: Albumin Leakage Level during Cytoreductive Surgery and Hyperthermic Intraperitoneal Chemotherapy Is Associated with Major Complications
Source: Cancers (Basel). 2024 Aug 19;16(16):2874. doi: 10.3390/cancers16162874 (PMC11352347; doi:10.3390/cancers16162874)
Supplement: Supplementary file 1 [file cancers-16-02874-s001.zip]

Archive with 1 entries (1 files):
- cancers-3139050-supplementary.pdf
